# Supplementary material for: Derivatives of Trimethoxybenzoic Acid and Gallic Acid as Potential Efflux Pump Inhibitors: In Silico and In Vitro Studies
Source: Int J Mol Sci. 2022 Nov 21;23(22):14468. doi: 10.3390/ijms232214468 (PMC9699367; doi:10.3390/ijms232214468)
Supplement: Supplementary file 1 [file ijms-23-14468-s001.zip]

Archive with 1 entries (1 files):
- ijms-2014807-supplementary.pdf
